# Supplementary material for: Molecular-genetic profiling and high-throughput in vitro drug screening in NUT midline carcinoma—an aggressive and fatal disease
Source: Oncotarget. 2017 Dec 2;8(68):112313–29. doi: 10.18632/oncotarget.22862 (PMC5762512; doi:10.18632/oncotarget.22862)
Supplement: Supplementary file 2 [file oncotarget-08-112313-s002.xlsx]

## Sheet: Title Page
Supplementary DataFile 1
Molecular-Genetic Profiling and High-Throughput In Vitro Drug Screening in NUT Midline Carcinoma - An Aggressive and Fatal Disease
Stirnweiss, et al, 2017.
Clinical and molecular characteristics of NMC patients and cell lines.
Also provided are the in vitro sensitivity results (IC50 values) for 23 drugs tested in the full cell line panel (12 NMC lines, six non-NMC carcinoma lines, and two control fibroblast lines).

## Sheet: NMC Specimen & Patient Details
Characteristics of NMC specimens used in this study
Specimen	Sample type	Patient	Diagnosis	Specimen Karyotype	NMC fusion
PER-403	Cell line	11-year female	Poorly differentiated intrathoracic squamous carcinoma, possible thymic origin	46, XX, t(15;19)(q14;p13.1)	BRD4-NUTM1 (ex11:ex2)
HCC2429	Cell line	34-year female	Aggressive lung cancer metastatic to mediastinum and bone	46,XX,t(15;19)(q11;p13)	BRD4-NUTM1 (ex11:ex2)
8645	Cell line	10-year male	NMC, mediastinal mass invading the left atrium and pulmonary vein	na	BRD4-NUTM1 (ex11:ex2)
TC797	Cell line	15-year male	Thymic carcinoma	46,XY,t(11;15;19)(p15;q12;p13.3)	BRD4-NUTM1 (ex11:ex2 & ex14:ex2)
TY82	Cell line	22-year female	Undifferentiated thymic carcinoma	46,XX,t(15;19)(q15;p13)	BRD4-NUTM1 (ex11:ex2 & ex14:ex2)
PER-624	Cell line	16-year female	Poorly differentiated aggressive lung carcinoma, complex karyotype	46, XX, t(1;18;7)(q42;q11.2;q21), t(6;19)(q13;p13.1), t(3;13)(q25;q14) and t(12;15)(q13;q22)	BRD4-NUTM1 (ex15:ex2)
PER-704	Cell line	8-year male	Poorly differentiated laryngeal carcinoma	46, XY, t(15;19)(q14;p13.1)	BRD4-NUTM1 (ex15:ex2)
RPMI2650	Cell line	52-year male	Pleural effusion of an extensive malignant tumour of the nasal septum, diagnosed as anaplastic squamous cell carcinoma	-45(43-49),2nXY, -4, -16, -18, +2mar, del(1)(p11), add(4)(p16), del(8)(q22), add(14)(p11), add(14)(q32), del(19)(p13)	BRD4-NUTM1 (ex15:ex2)
11060	Cell line	29-year	NMC arising from the mediastinum	na	BRD4-NUTM1 (ex15:ex2)
14169	Cell line	na	N/A	na	BRD4-NUTM1 (ex15:ex2)
10326	Cell line	34-year male	Poorly differentiated carcinoma	Three-way 2;9;15 chromosomal translocation with breakpoints near the locations of BRD3 (9q34.2) and NUTM1 (15q14)	BRD3-NUTM1
P896	Tumor specimen	14-year female	NMC, mass arising from the ethmoid sinus that invaded the right orbit and frontal lobe	46, XX, t(15;19)(q14;p13.13)	BRD4-NUTM1 (ex15:ex2Δnt1–585)
P896-CL (PER-909)	Cell line derived from P896	14-year female	NMC, mass arising from the ethmoid sinus that invaded the right orbit and frontal lobe	46, XX, t(15;19)(q14;p13.13)	BRD4-NUTM1 (ex15:ex2Δnt1–585)
P896-FB (PER-904N)	Early passage fibroblasts derived from P896	14-year female	NMC, mass arising from the ethmoid sinus that invaded the right orbit and frontal lobe	46, XX	none

## Sheet: Other Cell Line Details
Characteristics of other cell lines used in this study
Cell Line	Phenotype	Patient's Clinical Characteristics	Key Molecular Markers	Cytogenetics
A549	Lung Adenocarcinoma	58-year-old, caucasian male	Negative for BRD4-NUTM1 breakpoint by RT-PCR	Hypotriploid with a modal chromosome number of 66. Cells with 64, 65, and 67 chromosome counts also occur at relatively high frequencies. There are six markers present in single copies in all cells. They include der(6)t(1;6) (q11;q27); ?del(6) (p23); del(11) (q21), del(2) (q11), M4 and M5. Most cells have two X and two Y chromosomes. However, one or both Y chromosomes are lost in 40% of cells. Ch…
CAKI-1	Renal Clear Cell Carcinoma (cell line grown from metastatic site in skin)	49 year-old, caucasian male	Negative for BRD4-NUTM1 breakpoint by RT-PCR	Aneuploid with chromosome counts in the triploid range. The Y chromosome is absent, but this is not unusual from male tumor cell lines. All normal autosomes except chromosome N9 and N19 are represented, usually by two or three copies. Chromosome N9 is recognized as a marker chromosome (M1) that is usually trisomic. Normal chromosome N5 is and chromosomes N10 and N16 tend to be over-represented wi…
PER-535	Undifferentiated small round cell tumour of the abdomen	13-year-old female, immunohistochemistry suggestive of PNET (sacrum)	Negative for BRD4-NUTM1 by breakpoint FISH, RT-PCR, and immunohistochemistry	Complex karyotype varying considerably between metaphases: 46,XX,1,2,add(4)(p16),?del(4)(q21),der(5)t(1;5)(p22;10),der(9)t(1;9)(q12;p13), add(11)(p15),?add(13)(q22),add(16)(q24),-17,der(17)t(7;17)(q11.2;q11.2), del(2)(q13.1)[9]; 44,XX,idem,add(2)(?p23),der(9)t(1;9)(q12;p13),del(9)(q22)[6]
PER-712	Diffuse type gastric adenocarcinoma	14-year-old female	Negative for BRD4-NUTM1 breakpoint by RT-PCR and immunohistochemistry	Hyperdiploid with multiple structural and numerical abnormalities (not fully identified due to complexity) including loss of 3p, isochromosome of 7q, loss of 13, 18 and 15 and deletion of one chromosome 17p, as well as additional material on one chromsome 1p and gain of chromsome 20
PER-891	Abdominal undifferentiated carcinoma	12-year-old-male	Negative for BRD4-NUTM1 by breakpoint FISH and RT-PCR; INI1 normal by FISH	Tetraploidy is present, and isochromosome 15 (with the long arms of chromosome 15 being duplicated to form the q arms). Potential rearrangement of chromosome 19 with chromosome 21, as well as multiple copies of chromosome 21; all polyploid cells exhibit further changes, not clonal, demonstrating marked chromosomal instability. Summary karyotype: 46,XY,t(12;22)(p12.2;p12),t(15;15)(p12;q11.2),+15
PER-536	Undifferentiated small round cell tumour of the abdomen	Same as for PER-535	Negative for BRD4-NUTM1 by breakpoint FISH, RT-PCR, and immunohistochemistry	Complex karyotype varying considerably between metaphases: 46,XX,1,2,add(4)(p16),?del(4)(q21),der(5)t(1;5)(p22;10),der(9)t(1;9)(q12;p13), add(11)(p15),?add(13)(q22),add(16)(q24),-17,der(17)t(7;17)(q11.2;q11.2), del(2)(q13.1)[9]; 44,XX,idem,add(2)(?p23),der(9)t(1;9)(q12;p13),del(9)(q22)[6]
HS-27	Non-cancer (fibroblast line grown from normal foreskin tissue)	Newborn, black male	N/A	Normal diploid
WI-38	Non-cancer (fibroblast line grown from normal lung tissue)	3 months gestation fetus, caucasian female	N/A	Normal diploid

## Sheet: Mean IC50s in cell line panel 
Mean drug IC50s in normal, carcinoma and NMC cell lines.
Cell line phenotype	Normal		Carcinoma						NMC
NUTM1-fusion	None		None						BRD4-NUTM1 (ex11:ex2)			BRD4-NUTM1 (ex11:ex2 & ex14:ex2)		BRD4-NUTM1 (ex15:ex2)					BRD4-NUTM1 (ex15: ex2Δnt1–585)	BRD3-NUTM1
IC50 (µM)	WI-38	HS-27	PER-891	CAKI-1	A549	PER-535	PER-536	PER-712	PER-403	HCC2429	8645	TC797	TY82	PER-624	PER-704	RPMI2650	11060	14169	P896-CL	10326
Docetaxel	0.00282179	0.0025	10	5.003	0.0025	0.00625108	0.0164331	0.00320331	0.0025	0.0025	0.0025	0.00388491	0.00964036	0.0025	0.00411	10	0.0025	0.0025	0.00308413	0.0025
Vincristine	0.0083515	0.00718905	0.0274653	5.01627	0.00613806	0.00691769	0.0207453	0.00867898	0.0025	0.0025	0.0025	0.00534582	0.00825126	0.00757811	0.00617718	10	0.00226795	0.0025	0.00877219	0.0019152
Gemcitabine	0.341052	0.13666	0.56835	0.135471	0.00964128	0.00525809	0.00537968	0.0492061	0.00492353	0.00761557	0.0124452	0.0165741	0.0775229	0.00622437	0.0362249	3.33065	0.00977051	0.00673366	0.0295994	0.0147469
Methotrexate	10	10	10	10	0.0539336	10	10	0.132	0.0309383	0.0933398	0.099	0.26694	0.135902	0.0257178	0.106096	10	0.869	0.065118	10	10
Daunorubicin	0.0878419	0.0901441	0.475375	1.03335	0.0131166	0.217816	0.339176	0.384278	0.0148583	0.0510848	0.0122286	0.153201	0.226523	0.022015	0.110228	0.285424	0.0295136	0.00968543	0.20106	0.0420918
Topotectan	2.47784	4.57175	0.727919	0.622073	0.117538	0.106817	0.0815844	0.242709	0.00500797	0.0175197	0.0174326	0.0242743	0.116296	0.0117017	0.312204	0.391204	0.0145804	0.0176715	0.27183	0.0132861
Mitoxantrone	0.108266	0.041723	0.266084	1.11964	0.00162933	0.0106972	0.143544	0.570031	0.00531437	0.0100006	0.0025	0.141398	0.313612	0.012832	0.141672	1.28219	0.00736195	0.0025	0.0109341	0.0025
Flavopiridol	0.0846403	0.108288	0.0694576	0.12235	0.0610072	0.130522	0.273	0.0825431	0.0466294	0.040263	0.0177228	0.084422	0.0646957	0.0427654	0.0708414	0.139794	0.0272283	0.024847	0.0247987	0.025448
Pyrvinium pamoate	0.256399	0.263026	0.39551	0.905529	0.0950362	0.260435	0.261322	0.276582	0.198787	0.173164	0.268	0.165161	0.205672	0.18839	0.19758	0.421265	0.167065	0.248946	0.304443	0.23
Monensin	0.0550233	0.235034	5.7568	10	0.234187	10	10	7.4813	5.584	4.88451	4.65174	4.07753	5.07251	1.423	9.235	10	3.04347	3.50958	6.82707	0.817005
Digoxin	0.0339777	0.0588736	0.102849	0.322622	0.0165359	0.218503	0.597916	0.2994	0.0577134	0.0969091	0.0825337	0.22588	0.0836864	0.0996799	0.19993	0.0975788	0.0862373	0.051956	0.157886	0.0415422
Vorinostat	4.45341	4.2884	10	4.10271	2.06804	2.44442	10.2358	3.45121	0.732279	1.16944	0.561358	7.21173	2.23864	1.53847	2.13611	5.8404	2.73571	1.22261	3.18546	0.514482
Gefitinib	5.19188	7.85244	6.53716	10	2.74381	10	10	10	10	10	0.460646	10	10	2.21011	10	10	5.36898	6.04923	1.45009	5.89211
Erlotinib	3.11615	4.46813	7.10332	10	2.74024	10	10	11.8417	8.76561	10	1.15572	10	10	3.25716	10.462	10	8.68378	10	2.5822	10.2738
Alisertib	6.14105	5.38612	10.2411	8.10116	0.249171	0.0374001	1.57846	0.305578	0.0380552	0.229212	0.326961	10	10	0.872949	4.87925	10	0.168492	0.0677744	2.40691	0.148649
Barasertib	6.91022	1.89892	10	10	0.202929	10	10	10	0.0194112	0.0209109	0.985543	10	10	10	10	10	0.0375919	0.00706705	5.01462	0.0117224
AMG-900	7.35667	10	10	10	0.00641642	0.111745	10	10	0.0025	0.00726443	10	10	10	10	10	10	0.0981352	0.00394172	5.01568	0.00375276
Epothilone B	0.0025	0.0025	5.00631	0.01625	0.0025	0.0032684	0.00759169	0.0025	0.0025	0.0025	0.0025	0.00340662	0.00979327	0.0025	0.00380149	10	0.0025	0.0025	0.00322132	0.0025
I-BET 151	1.76084	4.37223	9.28555	7.14833	0.737857	1.1412	4.20684	1.94083	0.129099	0.159108	0.528621	10.0333	0.584233	3.24193	0.950427	6.80896	0.936929	0.177668	3.15384	0.0435284
JQ1	0.499468	2.15754	6.95178	9.7339	0.510752	0.738261	3.48024	0.93671	0.0693003	0.0739882	0.183159	10	0.196183	4.76416	0.528083	10	0.326602	0.0623598	0.930678	0.0164345
OTX-015	0.543319	2.44741	6.72345	9.35861	0.784194	0.621875	4.26203	0.938922	0.0426228	0.0558187	0.0736175	10.0194	0.13746	4.26906	0.43958	10	0.194105	0.0351462	0.920655	0.00696691
PFI-1	3.34471	2.94126	5.2196	7.02235	0.287039	2.18839	5.98203	1.35281	0.622693	0.55093	0.751143	10	1.57658	2.82499	2.16076	10	0.803754	0.444092	2.80707	0.174929
GSK-2801	10	10	10	10	10	10	10	10	10	10	10	10	10	10	10	10	10	10	10	10
