# Supplementary material for: Molecular-genetic profiling and high-throughput in vitro drug screening in NUT midline carcinoma—an aggressive and fatal disease
Source: Oncotarget. 2017 Dec 2;8(68):112313–29. doi: 10.18632/oncotarget.22862 (PMC5762512; doi:10.18632/oncotarget.22862)
Supplement: Supplementary file 5 [file oncotarget-08-112313-s005.xlsx]

## Sheet: Title Page
Supplementary DataFile 4
Molecular-Genetic Profiling and High-Throughput In Vitro Drug Screening in NUT Midline Carcinoma - An Aggressive and Fatal Disease
Stirnweiss, et al, 2017.
High-confidence deleterious variants associated with NMC samples.
These variants represent the subset of baseline deleterious variants with the highest-impact in regard to predicted functional consequence. High-confidence variants from all NMC samples were pooled and analyzed with STRING to identify protein interaction networks, which were subsequently analyzed for enrichment of Gene Ontology (GO) and KEGG pathway terms. Variants (e.g. RECQL5 and TP53) and GO e…

## Sheet: High_Stringency NMC Variants
Sample	Location	Existing_variation	CLIN_SIG	PHENO	Feature_type	BIOTYPE	VARIANT_CLASS	Allele	Consequence	IMPACT	SIFT	PolyPhen	SYMBOL	Feature	PICK	CANONICAL	STRAND	EXON	INTRON	Protein_position	Amino_acids	Codons	cDNA_position	CDS_position	CADD_RAW	CADD_PHRED	ExAC_AF
PER-704	4:7986564	-	-	-	Transcript	protein_coding	SNV	G	splice_donor_variant	HIGH	-	-	ABLIM2	ENST00000447017	1	YES	-1	-	18/20	-	-	-	-	-	4.60617	24.4	-
11060	7:6713941-6713942	rs58381208,COSM1488649,COSM1488651,COSM1488650	-	0,1,1,1	Transcript	protein_coding	deletion	-	frameshift_variant	HIGH	-	-	AC073343.1	ENST00000544825	1	YES	1	4/10	-	71-72	TG/TX	acAGgg/acgg	213-214	213-214	3.71077	23.3	-
14169	7:6713941-6713942	rs58381208,COSM1488649,COSM1488651,COSM1488650	-	0,1,1,1	Transcript	protein_coding	deletion	-	frameshift_variant	HIGH	-	-	AC073343.1	ENST00000544825	1	YES	1	4/10	-	71-72	TG/TX	acAGgg/acgg	213-214	213-214	3.71077	23.3	-
PER-624	7:6713941-6713942	rs58381208,COSM1488649,COSM1488651,COSM1488650	-	0,1,1,1	Transcript	protein_coding	deletion	-	frameshift_variant	HIGH	-	-	AC073343.1	ENST00000544825	1	YES	1	4/10	-	71-72	TG/TX	acAGgg/acgg	213-214	213-214	3.71077	23.3	-
TC797	7:6713941-6713942	rs58381208,COSM1488649,COSM1488651,COSM1488650	-	0,1,1,1	Transcript	protein_coding	deletion	-	frameshift_variant	HIGH	-	-	AC073343.1	ENST00000544825	1	YES	1	4/10	-	71-72	TG/TX	acAGgg/acgg	213-214	213-214	3.71077	23.3	-
TY82	7:6713941-6713942	rs58381208,COSM1488649,COSM1488651,COSM1488650	-	0,1,1,1	Transcript	protein_coding	deletion	-	frameshift_variant	HIGH	-	-	AC073343.1	ENST00000544825	1	YES	1	4/10	-	71-72	TG/TX	acAGgg/acgg	213-214	213-214	3.71077	23.3	-
RPMI2650	12:81471962-81471963	-	-	-	Transcript	protein_coding	insertion	C	frameshift_variant	HIGH	-	-	ACSS3	ENST00000548058	1	YES	1	1/16	-	21-22	-/X	-/C	973-974	63-64	-	-	-
TY82	15:63579746	-	-	-	Transcript	protein_coding	SNV	C	splice_donor_variant	HIGH	-	-	APH1B	ENST00000261879	1	YES	1	-	4/5	-	-	-	-	-	4.61393	24.4	-
PER-704	2:235404654	-	-	-	Transcript	protein_coding	SNV	G	stop_lost	HIGH	-	-	ARL4C	ENST00000390645	1	YES	-1	1/1	-	193	*/Q	Taa/Caa	1044	577	1.5121	13.38	-
10326	X:2833605	rs111939179,COSM1467373	-	0,1	Transcript	protein_coding	SNV	T	stop_gained	HIGH	-	-	ARSD	ENST00000381154	1	YES	-1	6/10	-	331	W/*	tGg/tAg	1068	992	10.4737	36	0.153
RPMI2650	X:2833605	rs111939179,COSM1467373	-	0,1	Transcript	protein_coding	SNV	T	stop_gained	HIGH	-	-	ARSD	ENST00000381154	1	YES	-1	6/10	-	331	W/*	tGg/tAg	1068	992	10.4737	36	0.153
TC797	X:2833605	rs111939179,COSM1467373	-	0,1	Transcript	protein_coding	SNV	T	stop_gained	HIGH	-	-	ARSD	ENST00000381154	1	YES	-1	6/10	-	331	W/*	tGg/tAg	1068	992	10.4737	36	0.153
11060	14:104573577	rs200442987,COSM357956	-	0,1	Transcript	protein_coding	deletion	-	frameshift_variant	HIGH	-	-	ASPG	ENST00000551177	1	YES	1	12/16	-	443	R/X	cGg/cg	1420	1328	-	-	-
11060	1:1416245	-	-	-	Transcript	protein_coding	SNV	G	splice_acceptor_variant	HIGH	-	-	ATAD3B	ENST00000308647	1	YES	1	-	4/15	-	-	-	-	-	3.57225	23.2	-
TY82	3:193051570	-	-	-	Transcript	protein_coding	deletion	-	frameshift_variant	HIGH	-	-	ATP13A5	ENST00000342358	1	YES	-1	11/30	-	414	F/X	tTc/tc	1359	1241	-	-	-
HCC2429	21:27097612	-	-	-	Transcript	protein_coding	SNV	A	stop_gained	HIGH	-	-	ATP5J	ENST00000457143	1	YES	-1	3/4	-	80	E/*	Gag/Tag	316	238	10.8229	36	-
PER-403	1:154302875-154302878	-	-	-	Transcript	protein_coding	deletion	-	frameshift_variant	HIGH	-	-	ATP8B2	ENST00000368489	1	YES	1	3/28	-	45-46	EE/X	gAAGAa/ga	134-137	134-137	-	-	-
TY82	21:30715092	-	-	-	Transcript	protein_coding	SNV	T	stop_gained	HIGH	-	-	BACH1	ENST00000399921	1	YES	1	5/5	-	717	Q/*	Cag/Tag	2392	2149	12.657	39	-
TY82	X:39931616	-	-	-	Transcript	protein_coding	SNV	A	stop_gained	HIGH	-	-	BCOR	ENST00000378444	1	YES	-1	4/15	-	995	Q/*	Caa/Taa	3212	2983	13.3516	41	-
PER-403	22:32334015	-	-	-	Transcript	protein_coding	deletion	-	frameshift_variant	HIGH	-	-	C22orf24	ENST00000248984	1	YES	-1	2/3	-	13	K/X	aAg/ag	205	38	-	-	-
PER-704	3:159944157-159944161	-	-	-	Transcript	protein_coding	deletion	-	frameshift_variant	HIGH	-	-	C3orf80	ENST00000326474	1	YES	1	1/1	-	245-247	PLI/PX	ccTCTTAtc/cctc	735-739	735-739	-	-	-
PER-704	6:88138543	-	-	-	Transcript	protein_coding	SNV	C	splice_donor_variant	HIGH	-	-	C6ORF165	ENST00000369562	1	YES	1	-	9/12	-	-	-	-	-	4.94894	25	-
PER-704	1:10707938	-	-	-	Transcript	protein_coding	deletion	-	frameshift_variant	HIGH	-	-	CASZ1	ENST00000377022	1	YES	-1	16/21	-	1139	L/X	ctG/ct	3735	3417	-	-	-
PER-624	16:776076	-	-	-	Transcript	protein_coding	SNV	A	stop_gained	HIGH	-	-	CCDC78	ENST00000293889	1	YES	-1	2/14	-	24	R/*	Cga/Tga	176	70	6.15107	28.5	-
14169	12:122862385	-	-	-	Transcript	protein_coding	SNV	A	stop_gained	HIGH	-	-	CLIP1	ENST00000540338	1	YES	-1	2/25	-	70	K/*	Aag/Tag	250	208	10.2528	36	-
PER-403	16:66638815-66638819	-	-	-	Transcript	protein_coding	deletion	-	frameshift_variant	HIGH	-	-	CMTM3	ENST00000424011	1	YES	1	2/6	-	36-37	FL/X	tTCCTC/t	633-637	107-111	-	-	-
HCC2429	6:75953497	-	-	-	Transcript	protein_coding	SNV	T	stop_gained	HIGH	-	-	COX7A2	ENST00000370081	1	YES	-1	2/5	-	17	S/*	tCg/tAg	361	50	7.93276	35	0.000231
P896	5:118485372	-	-	-	Transcript	protein_coding	SNV	T	stop_gained	HIGH	-	-	DMXL1	ENST00000311085	1	YES	1	18/43	-	1284	R/*	Cga/Tga	3930	3850	12.9317	40	-
P896	14:102500779	-	-	-	Transcript	protein_coding	SNV	T	stop_gained	HIGH	-	-	DYNC1H1	ENST00000360184	1	YES	1	56/78	-	3582	R/*	Cga/Tga	10908	10744	14.5178	46	-
TY82	6:139204009-139204022	-	-	-	Transcript	protein_coding	deletion	-	splice_donor_variant,intron_variant	HIGH	-	-	ECT2L	ENST00000423192	1	YES	1	-	15/20	-	-	-	-	-	4.92646	25	-
RPMI2650	5:38418279	-	-	-	Transcript	protein_coding	SNV	T	stop_gained	HIGH	-	-	EGFLAM	ENST00000354891	1	YES	1	12/23	-	536	Q/*	Cag/Tag	1952	1606	14.0509	44	-
TY82	2:233421241	-	-	-	Transcript	protein_coding	SNV	T	splice_donor_variant	HIGH	-	-	EIF4E2	ENST00000258416	1	YES	1	-	2/6	-	-	-	-	-	5.05491	25.2	-
10326	17:56281773	rs757233476,COSM3983567	-	0,1	Transcript	protein_coding	SNV	T	stop_gained	HIGH	-	-	EPX	ENST00000225371	1	YES	1	12/13	-	713	R/*	Cga/Tga	2247	2137	8.36603	35	-
11060	10:82182205-82182206	-	-	-	Transcript	protein_coding	insertion	A	frameshift_variant	HIGH	-	-	FAM213A	ENST00000372181	1	YES	1	2/5	-	71	E/EX	gaa/gAaa	681-682	211-212	-	-	-
HCC2429	22:36894152-36894156	-	-	-	Transcript	protein_coding	deletion	-	frameshift_variant	HIGH	-	-	FOXRED2	ENST00000397224	1	YES	-1	6/9	-	422-423	WP/X	TGGCCc/c	1358-1362	1264-1268	-	-	-
TY82	20:29628225	rs774755216,COSM3911031,COSM3911030,COSM3911032	-	0,1,1,1	Transcript	protein_coding	SNV	G	splice_acceptor_variant	HIGH	-	-	FRG1B	ENST00000278882	1	YES	1	-	5/8	-	-	-	-	-	2.64413	20.5	-
PER-704	3:75714884	-	-	-	Transcript	protein_coding	SNV	T	stop_gained	HIGH	-	-	FRG2C	ENST00000308062	1	YES	1	4/4	-	181	R/*	Cga/Tga	591	541	7.23067	34	-
PER-403	9:71661355-71661358	-	-	-	Transcript	protein_coding	deletion	-	frameshift_variant	HIGH	-	-	FXN	ENST00000377270	1	YES	1	2/5	-	74-75	YL/X	TATTtg/tg	744-747	220-223	-	-	-
HCC2429	11:123477497-123477511	-	-	-	Transcript	protein_coding	deletion	-	splice_donor_variant,coding_sequence_variant,intron_variant	HIGH	-	-	GRAMD1B	ENST00000529750	1	YES	1	10/20	10/19	359-?	-	-	1402-?	1075-?	-	-	-
14169	3:119666144-119666145	-	-	-	Transcript	protein_coding	insertion	CAAT	frameshift_variant	HIGH	-	-	GSK3B	ENST00000316626	1	YES	-1	3/12	-	112-113	-/IX	-/ATTG	568-569	336-337	-	-	-
PER-704	1:110257794	rs749646059,COSM1559262	-	0,1	Transcript	protein_coding	SNV	T	stop_gained	HIGH	-	-	GSTM5	ENST00000256593	1	YES	1	7/8	-	167	K/*	Aag/Tag	557	499	5.74653	26.9	-
HCC2429	5:45695831	-	-	-	Transcript	protein_coding	deletion	-	frameshift_variant	HIGH	-	-	HCN1	ENST00000303230	1	YES	-1	1/8	-	122	K/X	aAg/ag	423	365	-	-	-
14169	2:197194298	-	-	-	Transcript	protein_coding	SNV	T	splice_donor_variant	HIGH	-	-	HECW2	ENST00000260983	1	YES	-1	-	5/28	-	-	-	-	-	5.2255	25.6	-
RPMI2650	17:65186359	-	-	-	Transcript	protein_coding	SNV	A	stop_gained	HIGH	-	-	HELZ	ENST00000358691	1	YES	-1	10/33	-	224	Q/*	Cag/Tag	837	670	9.76062	36	-
PER-704	17:80391672	-	-	-	Transcript	protein_coding	SNV	T	stop_gained	HIGH	-	-	HEXDC	ENST00000337014	1	YES	1	5/12	-	141	Q/*	Cag/Tag	895	421	5.78655	27.1	-
14169	6:32729609	-	-	-	Transcript	protein_coding	deletion	-	frameshift_variant	HIGH	-	-	HLA-DQB2	ENST00000411527	1	YES	-1	2/5	-	64	E/X	gaG/ga	212	192	-	-	-
10326	8:145537925	-	-	-	Transcript	protein_coding	SNV	T	stop_gained	HIGH	-	-	HSF1	ENST00000528838	1	YES	1	13/13	-	508	E/*	Gag/Tag	1682	1522	12.7631	40	-
10326	16:71163701	COSM3511728,COSM3511733,COSM3511730,COSM3511732,COSM3511729,COSM3511731	-	1,1,1,1,1,1	Transcript	protein_coding	SNV	A	stop_gained	HIGH	-	-	HYDIN	ENST00000393567	1	YES	-1	9/86	-	357	E/*	Gag/Tag	1220	1069	8.62257	35	-
P896	11:18741652	rs201892326,COSM1254690,COSM1254689	-	0,1,1	Transcript	protein_coding	SNV	A	splice_acceptor_variant	HIGH	-	-	IGSF22	ENST00000513874	1	YES	-1	-	5/22	-	-	-	-	-	3.43072	23	0.00222
RPMI2650	11:18728484-18728499	-	-	-	Transcript	protein_coding	deletion	-	frameshift_variant	HIGH	-	-	IGSF22	ENST00000513874	1	YES	-1	21/23	-	1181-1186	LDSRDT/X	cTTGACTCCAGGGACACc/cc	3682-3697	3542-3557	-	-	-
TC797	11:77671998	-	-	-	Transcript	protein_coding	SNV	T	splice_donor_variant	HIGH	-	-	INTS4	ENST00000534064	1	YES	-1	-	5/22	-	-	-	-	-	5.4099	26	-
14169	11:613221-613222	-	-	-	Transcript	protein_coding	deletion	-	frameshift_variant	HIGH	-	-	IRF7	ENST00000397566	1	YES	-1	7/9	-	420-421	FR/LX	ttCAga/ttga	1670-1671	1260-1261	-	-	-
TC797	11:65479805	-	-	-	Transcript	protein_coding	SNV	T	stop_gained	HIGH	-	-	KAT5	ENST00000341318	1	YES	1	1/13	-	23	R/*	Cga/Tga	301	67	10.2508	36	-
11060	13:33635079	-	-	-	Transcript	protein_coding	SNV	A	stop_gained	HIGH	-	-	KL	ENST00000380099	1	YES	1	4/5	-	621	C/*	tgC/tgA	1871	1863	6.218	28.8	-
PER-704	21:31744211	-	-	-	Transcript	protein_coding	SNV	T	stop_gained	HIGH	-	-	KRTAP13-2	ENST00000399889	1	YES	-1	1/1	-	107	C/*	tgC/tgA	347	321	8.67831	35	-
14169	21:31691831-31691832	-	-	-	Transcript	protein_coding	deletion	-	frameshift_variant	HIGH	-	-	KRTAP26-1	ENST00000360542	1	YES	-1	1/1	-	174-175	QS/QX	caAAgt/cagt	776-777	522-523	-	-	-
11060	16:67976479	-	-	-	Transcript	protein_coding	SNV	A	stop_gained	HIGH	-	-	LCAT	ENST00000264005	1	YES	-1	5/6	-	179	E/*	Gag/Tag	565	535	11.8599	38	-
HCC2429	12:57581090	-	-	-	Transcript	protein_coding	SNV	A	stop_gained	HIGH	-	-	LRP1	ENST00000243077	1	YES	1	42/89	-	2294	W/*	tgG/tgA	7348	6882	12.9691	40	-
RPMI2650	16:67244074	-	-	-	Transcript	protein_coding	SNV	T	stop_gained	HIGH	-	-	LRRC29	ENST00000409037	1	YES	-1	1/5	-	6	W/*	tgG/tgA	915	18	6.48314	30	-
HCC2429	7:78256485	-	-	-	Transcript	protein_coding	deletion	-	frameshift_variant	HIGH	-	-	MAGI2	ENST00000354212	1	YES	-1	3/22	-	163	F/X	ttT/tt	743	489	-	-	-
14169	15:42117634	-	-	-	Transcript	protein_coding	SNV	C	stop_lost	HIGH	-	-	MAPKBP1	ENST00000456763	1	YES	1	32/32	-	1515	*/C	tgA/tgC	4741	4545	2.77549	21.2	-
PER-704	19:881577	-	-	-	Transcript	protein_coding	SNV	A	stop_gained	HIGH	-	-	MED16	ENST00000325464	1	YES	-1	7/16	-	375	Q/*	Cag/Tag	1274	1123	12.7633	40	-
P896	10:21903759	-	-	-	Transcript	protein_coding	SNV	A	splice_acceptor_variant	HIGH	-	-	MLLT10	ENST00000307729	1	YES	1	-	6/22	-	-	-	-	-	5.25697	25.7	-
RPMI2650	10:21903759	-	-	-	Transcript	protein_coding	SNV	A	splice_acceptor_variant	HIGH	-	-	MLLT10	ENST00000307729	1	YES	1	-	6/22	-	-	-	-	-	5.25697	25.7	-
HCC2429	16:83945822	-	-	-	Transcript	protein_coding	SNV	C	splice_acceptor_variant	HIGH	-	-	MLYCD	ENST00000262430	1	YES	1	-	3/4	-	-	-	-	-	3.93109	23.5	-
TY82	11:5010890	-	-	-	Transcript	protein_coding	SNV	T	stop_gained	HIGH	-	-	MMP26	ENST00000380390	1	YES	1	3/7	-	38	Q/*	Caa/Taa	328	112	6.49027	30	-
PER-403	1:151732641-151732642	-	-	-	Transcript	protein_coding	insertion	T	frameshift_variant	HIGH	-	-	MRPL9	ENST00000368830	1	YES	-1	7/7	-	230	T/NX	act/aAct	773-774	688-689	-	-	-
P896	10:102289589-102289601	-	-	-	Transcript	protein_coding	deletion	-	frameshift_variant	HIGH	-	-	NDUFB8	ENST00000299166	1	YES	-1	1/5	-	3-7	VARAG/X	gTGGCCAGGGCCGGg/gg	21-33	2020-08-01	-	-	-
RPMI2650	10:102289589-102289601	-	-	-	Transcript	protein_coding	deletion	-	frameshift_variant	HIGH	-	-	NDUFB8	ENST00000299166	1	YES	-1	1/5	-	3-7	VARAG/X	gTGGCCAGGGCCGGg/gg	21-33	2020-08-01	-	-	-
PER-704	5:134871284-134871285	-	-	-	Transcript	protein_coding	deletion	-	frameshift_variant	HIGH	-	-	NEUROG1	ENST00000314744	1	YES	-1	1/1	-	32-33	CA/CX	tgTGcc/tgcc	355-356	96-97	-	-	-
HCC2429	10:104158140	-	-	-	Transcript	protein_coding	SNV	G	splice_acceptor_variant	HIGH	-	-	NFKB2	ENST00000369966	1	YES	1	-	10/22	-	-	-	-	-	4.1447	23.8	-
14169	1:248263389-248263401	-	-	-	Transcript	protein_coding	deletion	-	frameshift_variant	HIGH	-	-	OR2L13	ENST00000366478	1	YES	1	3/3	-	238-242	TTIST/X	ACCACCATTTCAAca/ca	1049-1061	712-724	-	-	-
PER-624	1:248084470-248084471	rs547311711,COSM1341048	-	0,1	Transcript	protein_coding	insertion	G	frameshift_variant	HIGH	-	-	OR2T8	ENST00000319968	1	YES	1	1/1	-	51	H/RX	cac/cGac	151-152	151-152	2.5523	19.8	-
PER-704	11:57799343	rs185813462,COSM543858	-	0,1	Transcript	protein_coding	SNV	T	stop_gained	HIGH	-	-	OR6Q1	ENST00000302622	1	YES	1	1/1	-	307	R/*	Cga/Tga	942	919	3.92914	23.5	4.95e-05
10326	11:123777442	rs753087861,rs79561639,COSM1352211,COSM3782575	-	0,0,1,1	Transcript	protein_coding	deletion	-	frameshift_variant	HIGH	-	-	OR8D4	ENST00000321355	1	YES	1	1/1	-	102	F/X	Ttt/tt	334	304	-	-	8.24e-06
11060	2:242054559	-	-	-	Transcript	protein_coding	SNV	A	stop_gained	HIGH	-	-	PASK	ENST00000358649	1	YES	-1	14/18	-	1078	Q/*	Cag/Tag	3296	3232	14.4075	46	-
PER-403	13:100962123	-	-	-	Transcript	protein_coding	SNV	T	stop_gained	HIGH	-	-	PCCA	ENST00000376285	1	YES	1	16/24	-	464	K/*	Aag/Tag	1428	1390	11.5597	37	-
TY82	4:30725071-30725072	-	-	-	Transcript	protein_coding	insertion	GACAG	frameshift_variant	HIGH	-	-	PCDH7	ENST00000543491	1	YES	1	1/3	-	676	L/LTX	ctg/ctGACAGg	2027-2028	2027-2028	-	-	-
PER-403	4:55152120	rs745464928,COSM1056081,COSM28051	-	0,1,1	Transcript	protein_coding	SNV	A	stop_gained	HIGH	-	-	PDGFRA	ENST00000257290	1	YES	1	18/23	-	851	S/*	tCg/tAg	2883	2552	14.2935	45	-
PER-624	12:53689725-53689726	-	-	-	Transcript	protein_coding	insertion	ATAC	frameshift_variant,splice_region_variant	HIGH	-	-	PFDN5	ENST00000551018	1	YES	1	-	-	59	G/DTX	ggg/gATACgg	452-453	175-176	-	-	-
RPMI2650	18:44401037	-	-	-	Transcript	protein_coding	SNV	G	splice_acceptor_variant	HIGH	-	-	PIAS2	ENST00000585916	1	YES	-1	-	11/13	-	-	-	-	-	5.16929	25.5	-
14169	11:67120464-67120470	-	-	-	Transcript	protein_coding	deletion	-	frameshift_variant	HIGH	-	-	POLD4	ENST00000312419	1	YES	-1	2/4	-	59-61	GPC/X	gGGCCCTGc/gc	323-329	176-182	-	-	-
PER-704	5:54721862	-	-	-	Transcript	protein_coding	SNV	C	stop_gained	HIGH	-	-	PPAP2A	ENST00000264775	1	YES	-1	5/6	-	186	Y/*	taT/taG	898	558	10.6659	36	-
HCC2429	5:149227121	-	-	-	Transcript	protein_coding	SNV	G	stop_lost	HIGH	-	-	PPARGC1B	ENST00000309241	1	YES	1	12/12	-	1024	*/W	tgA/tgG	3104	3072	2.4612	19.22	-
P896	5:149227121	-	-	-	Transcript	protein_coding	SNV	G	stop_lost	HIGH	-	-	PPARGC1B	ENST00000309241	1	YES	1	12/12	-	1024	*/W	tgA/tgG	3104	3072	2.4612	19.22	-
RPMI2650	5:149227121	-	-	-	Transcript	protein_coding	SNV	G	stop_lost	HIGH	-	-	PPARGC1B	ENST00000309241	1	YES	1	12/12	-	1024	*/W	tgA/tgG	3104	3072	2.4612	19.22	-
14169	4:76785641	rs61729786,COSM328146	-	0,1	Transcript	protein_coding	SNV	A	stop_gained	HIGH	-	-	PPEF2	ENST00000286719	1	YES	-1	16/17	-	654	R/*	Cga/Tga	2317	1960	13.6071	42	0.000733
TC797	1:202409841	rs567694055,COSM1262844	-	0,1	Transcript	protein_coding	deletion	-	frameshift_variant	HIGH	-	-	PPP1R12B	ENST00000608999	1	YES	1	11/24	-	489	E/X	gAa/ga	1619	1466	-	-	0.000214
RPMI2650	7:113519161-113519162	rs527638422,COSM1740934	-	0,1	Transcript	protein_coding	deletion	-	frameshift_variant	HIGH	-	-	PPP1R3A	ENST00000284601	1	YES	-1	4/4	-	662	Q/X	cAG/c	2054-2055	1985-1986	6.29711	29.1	-
PER-704	17:65340821-65340822	-	-	-	Transcript	protein_coding	insertion	A	frameshift_variant	HIGH	-	-	PSMD12	ENST00000356126	1	YES	-1	9/11	-	328	L/FX	tta/ttTa	1091-1092	983-984	-	-	-
PER-704	20:40733350-40733351	-	-	-	Transcript	protein_coding	deletion	-	frameshift_variant	HIGH	-	-	PTPRT	ENST00000373187	1	YES	-1	25/31	-	1133	Y/X	tAT/t	3398-3399	3398-3399	-	-	-
11060	9:127982852	rs546948946,COSM1460004	-	0,1	Transcript	protein_coding	deletion	-	frameshift_variant	HIGH	-	-	RABEPK	ENST00000373538	1	YES	1	5/8	-	133	S/X	agC/ag	709	399	-	-	0.00418
PER-403	7:4839934-4839935	-	-	-	Transcript	protein_coding	deletion	-	frameshift_variant	HIGH	-	-	RADIL	ENST00000399583	1	YES	-1	13/15	-	950	S/X	tCT/t	3037-3038	2849-2850	6.09923	28.2	-
PER-624	4:160273835	-	-	-	Transcript	protein_coding	SNV	T	splice_acceptor_variant	HIGH	-	-	RAPGEF2	ENST00000264431	1	YES	1	-	20/23	-	-	-	-	-	4.45764	24.2	-
8645	17:73626918-73626919	rs142406301,COSM127072	-	0,1	Transcript	protein_coding	insertion	TG	splice_acceptor_variant	HIGH	-	-	RECQL5	ENST00000317905	1	YES	-1	-	11/19	-	-	-	-	-	-	-	-
10326	17:73626918-73626919	rs142406301,COSM127072	-	0,1	Transcript	protein_coding	insertion	TG	splice_acceptor_variant	HIGH	-	-	RECQL5	ENST00000317905	1	YES	-1	-	11/19	-	-	-	-	-	-	-	-
11060	17:73626918-73626919	rs142406301,COSM127072	-	0,1	Transcript	protein_coding	insertion	TG	splice_acceptor_variant	HIGH	-	-	RECQL5	ENST00000317905	1	YES	-1	-	11/19	-	-	-	-	-	-	-	-
HCC2429	17:73626918-73626919	rs142406301,COSM127072	-	0,1	Transcript	protein_coding	insertion	TG	splice_acceptor_variant	HIGH	-	-	RECQL5	ENST00000317905	1	YES	-1	-	11/19	-	-	-	-	-	-	-	-
PER-403	17:73626918-73626919	rs142406301,COSM127072	-	0,1	Transcript	protein_coding	insertion	TG	splice_acceptor_variant	HIGH	-	-	RECQL5	ENST00000317905	1	YES	-1	-	11/19	-	-	-	-	-	-	-	-
PER-624	17:73626918-73626919	rs142406301,COSM127072	-	0,1	Transcript	protein_coding	insertion	TG	splice_acceptor_variant	HIGH	-	-	RECQL5	ENST00000317905	1	YES	-1	-	11/19	-	-	-	-	-	-	-	-
RPMI2650	17:73626918-73626919	rs142406301,COSM127072	-	0,1	Transcript	protein_coding	insertion	TG	splice_acceptor_variant	HIGH	-	-	RECQL5	ENST00000317905	1	YES	-1	-	11/19	-	-	-	-	-	-	-	-
TC797	17:73626918-73626919	rs142406301,COSM127072	-	0,1	Transcript	protein_coding	insertion	TG	splice_acceptor_variant	HIGH	-	-	RECQL5	ENST00000317905	1	YES	-1	-	11/19	-	-	-	-	-	-	-	-
TY82	17:73626918-73626919	rs142406301,COSM127072	-	0,1	Transcript	protein_coding	insertion	TG	splice_acceptor_variant	HIGH	-	-	RECQL5	ENST00000317905	1	YES	-1	-	11/19	-	-	-	-	-	-	-	-
8645	7:122338635-122338636	-	-	-	Transcript	protein_coding	insertion	T	frameshift_variant	HIGH	-	-	RNF133	ENST00000340112	1	YES	-1	1/1	-	113	T/NX	aca/aAca	575-576	337-338	6.84659	33	-
TC797	13:32360518	-	-	-	Transcript	protein_coding	SNV	G	splice_acceptor_variant	HIGH	-	-	RXFP2	ENST00000298386	1	YES	1	-	11/17	-	-	-	-	-	4.46487	24.2	-
PER-704	5:256484-256485	rs112307877,COSM111560	-	0,1	Transcript	protein_coding	deletion	-	frameshift_variant	HIGH	-	-	SDHA	ENST00000264932	1	YES	1	15/15	-	648-649	TL/TX	acTTtg/actg	2059-2060	1944-1945	7.18737	34	-
P896	2:97527194	-	-	-	Transcript	protein_coding	SNV	C	splice_acceptor_variant	HIGH	-	-	SEMA4C	ENST00000305476	1	YES	-1	-	14/14	-	-	-	-	-	3.16383	22.6	-
RPMI2650	2:97527194	-	-	-	Transcript	protein_coding	SNV	C	splice_acceptor_variant	HIGH	-	-	SEMA4C	ENST00000305476	1	YES	-1	-	14/14	-	-	-	-	-	3.16383	22.6	-
PER-403	1:150921730-150921731	-	-	-	Transcript	protein_coding	deletion	-	frameshift_variant	HIGH	-	-	SETDB1	ENST00000271640	1	YES	1	11/22	-	467	L/X	cTA/c	1590-1591	1400-1401	-	-	-
11060	10:82298090	-	-	-	Transcript	protein_coding	SNV	A	start_lost	HIGH	deleterious(0)	probably_damaging(0.994)	SH2D4B	ENST00000339284	1	YES	1	1/7	-	1	M/I	atG/atA	433	3	6.16546	28.5	-
PER-704	15:78390311	rs373439902,COSM1940450	-	0,1	Transcript	protein_coding	SNV	T	stop_gained	HIGH	-	-	SH2D7	ENST00000328828	1	YES	1	3/6	-	103	R/*	Cga/Tga	307	307	7.02007	33	0.000314
PER-704	11:70333483-70333490	-	-	-	Transcript	protein_coding	deletion	-	frameshift_variant	HIGH	-	-	SHANK2	ENST00000338508	1	YES	-1	32/33	-	971-973	NAG/X	AATGCCGGc/c	2911-2918	2911-2918	-	-	-
PER-403	12:100796524	-	-	-	Transcript	protein_coding	SNV	T	splice_donor_variant	HIGH	-	-	SLC17A8	ENST00000323346	1	YES	1	-	8/11	-	-	-	-	-	5.32207	25.8	-
HCC2429	3:195955679	-	-	-	Transcript	protein_coding	deletion	-	splice_acceptor_variant	HIGH	-	-	SLC51A	ENST00000296327	1	YES	1	-	5/8	-	-	-	-	-	-	-	-
PER-704	X:128649704-128649705	-	-	-	Transcript	protein_coding	deletion	-	frameshift_variant	HIGH	-	-	SMARCA1	ENST00000371122	1	YES	-1	5/25	-	197	L/X	TTa/a	719-720	589-590	-	-	-
PER-403	22:31485787	-	-	-	Transcript	protein_coding	SNV	T	stop_gained	HIGH	-	-	SMTN	ENST00000358743	1	YES	1	7/21	-	192	R/*	Cga/Tga	792	574	8.29807	35	-
8645	4:7725450	-	-	-	Transcript	protein_coding	deletion	-	frameshift_variant	HIGH	-	-	SORCS2	ENST00000507866	1	YES	1	19/27	-	817	Q/X	caG/ca	2560	2451	-	-	-
PER-403	10:106675631	-	-	-	Transcript	protein_coding	SNV	T	stop_gained	HIGH	-	-	SORCS3	ENST00000369701	1	YES	1	3/27	-	246	K/*	Aaa/Taa	963	736	14.6094	47	-
RPMI2650	2:45620090	-	-	-	Transcript	protein_coding	SNV	A	stop_gained	HIGH	-	-	SRBD1	ENST00000263736	1	YES	-1	20/21	-	898	R/*	Cga/Tga	2755	2692	14.2849	45	-
10326	7:40220544	-	-	-	Transcript	protein_coding	SNV	T	splice_acceptor_variant	HIGH	-	-	SUGCT	ENST00000309930	1	YES	1	-	1/14	-	-	-	-	-	3.82647	23.4	-
HCC2429	9:95838255	rs141762113,COSM1165166	-	0,1	Transcript	protein_coding	SNV	A	splice_donor_variant	HIGH	-	-	SUSD3	ENST00000375472	1	YES	1	-	2/4	-	-	-	-	-	3.78653	23.4	0.000535
PER-403	20:55206400-55206403	-	-	-	Transcript	protein_coding	deletion	-	frameshift_variant	HIGH	-	-	TFAP2C	ENST00000201031	1	YES	1	2/7	-	63-64	PY/X	cCCTAc/cc	431-434	188-191	-	-	-
RPMI2650	12:44782089-44782090	-	-	-	Transcript	protein_coding	deletion	-	frameshift_variant	HIGH	-	-	TMEM117	ENST00000266534	1	YES	1	8/8	-	393-394	KC/KX	aaGTgt/aagt	1306-1307	1179-1180	-	-	-
TC797	6:41755494	-	-	-	Transcript	protein_coding	deletion	-	frameshift_variant	HIGH	-	-	TOMM6	ENST00000398884	1	YES	1	1/3	-	20	I/X	aTa/aa	95	59	-	-	-
TY82	17:7574003	rs730882029,CM004908,TP53_g.16915del,TP53_g.16915C>T,COSM11073,COSM45639,COSM18597,COSM99721,COSM128665	pathogenic	1,1,0,0,1,1,1,1,1	Transcript	protein_coding	SNV	A	stop_gained	HIGH	-	-	TP53	ENST00000269305	1	YES	-1	10/11	-	342	R/*	Cga/Tga	1214	1024	11.6599	37	-
PER-704	2:230656597-230656598	-	-	-	Transcript	protein_coding	deletion	-	frameshift_variant	HIGH	-	-	TRIP12	ENST00000283943	1	YES	-1	28/41	-	1392	K/X	AAg/g	4353-4354	4174-4175	-	-	-
PER-624	14:38092134	-	-	-	Transcript	protein_coding	SNV	T	stop_gained	HIGH	-	-	TTC6	ENST00000553443	1	YES	1	1/31	-	289	Q/*	Cag/Tag	865	865	10.5141	36	-
PER-403	2:179575844	-	-	-	Transcript	protein_coding	SNV	T	stop_gained	HIGH	-	-	TTN	ENST00000589042	1	YES	-1	97/363	-	9373	C/*	tgC/tgA	28344	28119	16.9529	57	-
10326	16:10868854	-	-	-	Transcript	protein_coding	deletion	-	frameshift_variant	HIGH	-	-	TVP23A	ENST00000299866	1	YES	-1	3/8	-	63	F/X	ttT/tt	481	189	-	-	-
TY82	6:144811333	-	-	-	Transcript	protein_coding	SNV	T	stop_gained,splice_region_variant	HIGH	-	-	UTRN	ENST00000367545	1	YES	1	30/74	-	1421	Q/*	Cag/Tag	4261	4261	14.8559	48	-
HCC2429	7:73254451-73254452	rs782135880,COSM1091604	-	0,1	Transcript	protein_coding	insertion	TG	splice_acceptor_variant	HIGH	-	-	WBSCR27	ENST00000297873	1	YES	-1	-	4/5	-	-	-	-	-	-	-	-
TY82	2:168102003-168102004	-	-	-	Transcript	protein_coding	deletion	-	frameshift_variant	HIGH	-	-	XIRP2	ENST00000409195	1	YES	1	9/11	-	1367-1368	TV/TX	acTGtg/actg	4190-4191	4101-4102	-	-	-
11060	20:45131128	rs202077322,COSM3673128	-	0,1	Transcript	protein_coding	SNV	A	stop_gained	HIGH	-	-	ZNF334	ENST00000347606	1	YES	-1	5/5	-	284	R/*	Cga/Tga	1033	850	9.3888	35	0.000247
11060	19:58437970	rs201554779,COSM273512	-	0,1	Transcript	protein_coding	SNV	A	stop_gained	HIGH	-	-	ZNF418	ENST00000396147	1	YES	-1	4/6	-	527	R/*	Cga/Tga	1871	1579	7.18255	34	0.000247
TC797	19:52942496	rs200476034,COSM2152188	-	0,1	Transcript	protein_coding	SNV	T	stop_gained	HIGH	-	-	ZNF534	ENST00000332323	1	YES	1	4/4	-	608	R/*	Cga/Tga	1883	1822	6.91809	33	0.000213
10326	19:53854458	-	-	-	Transcript	protein_coding	deletion	-	frameshift_variant	HIGH	-	-	ZNF845	ENST00000458035	1	YES	1	4/4	-	177	S/X	tCc/tc	647	530	-	-	-

## Sheet: GO Enrichment (Biol Process)
GO Biological Process Enrichment (STRING network built on NMC high-confidence gene variants, with oprhan-hubs removed; Processes shown are those with FDR < 0.0001)
GO_id	Term	NumberOfGenes	p-value	p-value_fdr
GO:0010604	positive regulation of macromolecule metabolic process	29	1.08e-11	1.49e-07
GO:0022402	cell cycle process	19	4.07e-11	1.82e-07
GO:0030330	DNA damage response, signal transduction by p53 class mediator	8	2.71e-10	6.22e-07
GO:0006974	cellular response to DNA damage stimulus	15	7.26e-10	9.67e-07
GO:0051173	positive regulation of nitrogen compound metabolic process	22	7.79e-10	9.67e-07
GO:0045893	positive regulation of transcription, DNA-templated	20	8.94e-10	9.67e-07
GO:0006977	DNA damage response, signal transduction by p53 class mediator resulting in cell cycle arrest	7	1.13e-09	9.67e-07
GO:0033554	cellular response to stress	21	1.53e-09	9.95e-07
GO:0045944	positive regulation of transcription from RNA polymerase II promoter	17	1.73e-09	9.95e-07
GO:0045935	positive regulation of nucleobase-containing compound metabolic process	21	2.32e-09	1.11e-06
GO:0007049	cell cycle	19	2.38e-09	1.11e-06
GO:0010628	positive regulation of gene expression	21	2.46e-09	1.11e-06
GO:0044093	positive regulation of molecular function	21	2.87e-09	1.24e-06
GO:0031571	mitotic G1 DNA damage checkpoint	7	3.14e-09	1.31e-06
GO:0002764	immune response-regulating signaling pathway	12	1.02e-08	3.61e-06
GO:0002768	immune response-regulating cell surface receptor signaling pathway	11	1.17e-08	3.94e-06
GO:0031327	negative regulation of cellular biosynthetic process	18	3.27e-08	9.01e-06
GO:0045786	negative regulation of cell cycle	11	6.38e-08	1.52e-05
GO:0000278	mitotic cell cycle	14	6.76e-08	1.58e-05
GO:0030178	negative regulation of Wnt signaling pathway	8	7.23e-08	1.63e-05
GO:0030518	intracellular steroid hormone receptor signaling pathway	6	7.52e-08	1.67e-05
GO:0043066	negative regulation of apoptotic process	14	8.05e-08	1.76e-05
GO:0001701	in utero embryonic development	10	1.08e-07	2.16e-05
GO:0090263	positive regulation of canonical Wnt signaling pathway	7	1.25e-07	2.4e-05
GO:0030521	androgen receptor signaling pathway	5	1.25e-07	2.4e-05
GO:1903047	mitotic cell cycle process	13	1.42e-07	2.69e-05
GO:0048145	regulation of fibroblast proliferation	6	1.68e-07	3.09e-05
GO:0009968	negative regulation of signal transduction	15	1.78e-07	3.19e-05
GO:0030111	regulation of Wnt signaling pathway	9	2.07e-07	3.53e-05
GO:0071363	cellular response to growth factor stimulus	12	2.26e-07	3.76e-05
GO:0043085	positive regulation of catalytic activity	17	2.56e-07	4.21e-05
GO:0045930	negative regulation of mitotic cell cycle	8	3.19e-07	4.78e-05
GO:0060828	regulation of canonical Wnt signaling pathway	8	3.8e-07	5.57e-05
GO:0090090	negative regulation of canonical Wnt signaling pathway	7	3.89e-07	5.64e-05
GO:0045892	negative regulation of transcription, DNA-templated	15	4.19e-07	5.96e-05
GO:1903052	positive regulation of proteolysis involved in cellular protein catabolic process	7	4.44e-07	6.19e-05
GO:0010948	negative regulation of cell cycle process	8	4.66e-07	6.36e-05
GO:0002758	innate immune response-activating signal transduction	8	5.14e-07	6.82e-05
GO:1901990	regulation of mitotic cell cycle phase transition	8	7.32e-07	8.78e-05
GO:0000082	G1/S transition of mitotic cell cycle	7	8.69e-07	9.91e-05

## Sheet: GO Enrichment (Mol Function)
GO Molecular Function Enrichment (STRING network built on NMC high-confidence gene variants, with oprhan-hubs removed; Processes shown are those with FDR < 0.01)
GO_id	Term	NumberOfGenes	p-value	p-value_fdr
GO:0008134	transcription factor binding	12	1.98e-09	8.16e-06
GO:0044877	macromolecular complex binding	17	7.36e-09	1.51e-05
GO:0035257	nuclear hormone receptor binding	7	3.35e-08	4.59e-05
GO:0000982	transcription factor activity, RNA polymerase II core promoter proximal region sequence-specific binding	9	4.33e-07	0.000356
GO:0046332	SMAD binding	5	5.48e-07	0.000376
GO:0035258	steroid hormone receptor binding	5	1.23e-06	0.000692
GO:0003682	chromatin binding	10	1.35e-06	0.000692
GO:0005515	protein binding	30	2.03e-06	0.000926
GO:0003713	transcription coactivator activity	8	3.07e-06	0.00126
GO:0050681	androgen receptor binding	4	5e-06	0.00187
GO:0000989	transcription factor activity, transcription factor binding	10	6.06e-06	0.00201
GO:0008177	succinate dehydrogenase (ubiquinone) activity	2	9.33e-06	0.00274
GO:0005102	receptor binding	13	1.35e-05	0.00359
GO:0044212	transcription regulatory region DNA binding	10	1.54e-05	0.00359
GO:0002039	p53 binding	4	1.56e-05	0.00359
GO:0070412	R-SMAD binding	3	2.2e-05	0.00452
GO:0003712	transcription cofactor activity	9	2.56e-05	0.005
GO:0031697	beta-1 adrenergic receptor binding	2	2.79e-05	0.005
GO:0001228	transcriptional activator activity, RNA polymerase II transcription regulatory region sequence-specific binding	7	3.73e-05	0.00639
GO:0031625	ubiquitin protein ligase binding	6	4.08e-05	0.00672
GO:0001077	transcriptional activator activity, RNA polymerase II core promoter proximal region sequence-specific binding	6	5.74e-05	0.00844
GO:0046966	thyroid hormone receptor binding	3	6.1e-05	0.00865

## Sheet: KEGG Pathway Enrichment
KEGG Pathway Enrichment (STRING network built on NMC high-confidence gene variants, with oprhan-hubs removed; Processes shown are those with FDR < 0.01)
GO_id	Term	NumberOfGenes	p-value	p-value_fdr
5169	Epstein-Barr virus infection	11	1.27e-11	3.64e-09
5200	Pathways in cancer	12	2.28e-10	2.45e-08
5166	HTLV-I infection	11	2.56e-10	2.45e-08
5210	Colorectal cancer	7	4.37e-10	3.13e-08
4919	Thyroid hormone signaling pathway	7	6.29e-08	3.61e-06
5215	Prostate cancer	6	2.42e-07	1.16e-05
5213	Endometrial cancer	5	4.49e-07	1.84e-05
4310	Wnt signaling pathway	6	3.69e-06	0.000132
5161	Hepatitis B	6	4.36e-06	0.000139
5219	Bladder cancer	4	5e-06	0.000143
3050	Proteasome	4	9.21e-06	0.00024
5010	Alzheimer's disease	6	1.13e-05	0.000262
4010	MAPK signaling pathway	7	1.19e-05	0.000262
5203	Viral carcinogenesis	6	1.97e-05	0.000405
5217	Basal cell carcinoma	4	2.48e-05	0.000474
4110	Cell cycle	5	3.56e-05	0.000631
5214	Glioma	4	3.74e-05	0.000631
5218	Melanoma	4	6.08e-05	0.000918
5220	Chronic myeloid leukemia	4	6.08e-05	0.000918
4151	PI3K-Akt signaling pathway	7	7.61e-05	0.00103
5216	Thyroid cancer	3	7.72e-05	0.00103
5206	MicroRNAs in cancer	5	7.89e-05	0.00103
4012	ErbB signaling pathway	4	0.000125	0.00156
5205	Proteoglycans in cancer	5	0.000558	0.00668
5160	Hepatitis C	4	0.000655	0.00752

## Sheet: Gene Functional Annotation
Gene	Functional Annotation
ABLIM2	actin binding LIM protein family, member 2
ACSS3	acyl-CoA synthetase short-chain family member 3; Activates acetate so that it can be used for lipid synthesis or for energy generation (By similarity)
APH1B	anterior pharynx defective 1 homolog B (C. elegans); Probable subunit of the gamma-secretase complex, an endoprotease complex that catalyzes the intramembrane cleavage of integral proteins such as Notch receptors and APP (beta-amyloid precursor protein). It probably represents a stabilizing cofactor for the presenilin homodimer that promotes the formation of a stable complex. Probably present in …
ARL4C	ADP-ribosylation factor-like 4C; Small GTP-binding protein which cycles between an inactive GDP-bound and an active GTP-bound form, and the rate of cycling is regulated by guanine nucleotide exchange factors (GEF) and GTPase-activating proteins (GAP). GTP-binding protein that does not act as an allosteric activator of the cholera toxin catalytic subunit. May be involved in transport between a per…
ARSD	arylsulfatase D
ASPG	asparaginase homolog (S. cerevisiae); Exhibits lysophospholipase, transacylase, PAF acetylhydrolase and asparaginase activities
ATAD3B	ATPase family, AAA domain containing 3B; May play a role in a mitochondrial network organization typical for stem cells, characterized by reduced mitochondrial metabolism, low mtDNA copies and fragmentated mitochondrial network. may act by suppressing ATAD3A function, interfering with ATAD3A interaction with matrix nucleoid complexes
ATP13A5	ATPase type 13A5
ATP5J	ATP synthase, H+ transporting, mitochondrial Fo complex, subunit F6; Mitochondrial membrane ATP synthase (F(1)F(0) ATP synthase or Complex V) produces ATP from ADP in the presence of a proton gradient across the membrane which is generated by electron transport complexes of the respiratory chain. F-type ATPases consist of two structural domains, F(1) - containing the extramembraneous catalytic co…
ATP8B2	ATPase, aminophospholipid transporter, class I, type 8B, member 2
AXIN1	axin 1; Component of the beta-catenin destruction complex required for regulating CTNNB1 levels through phosphorylation and ubiquitination, and modulating Wnt-signaling. Controls dorsoventral patterning via two opposing effects; down-regulates CTNNB1 to inhibit the Wnt signaling pathway and ventralize embryos, but also dorsalizes embryos by activating a Wnt- independent JNK signaling pathway. In …
BACH1	BTB and CNC homology 1, basic leucine zipper transcription factor 1; Transcriptional regulator that acts as repressor or activator. Binds, in vitro, to NF-E2 binding sites. Play important roles in coordinating transcription activation and repression by MAFK
BCOR	BCL6 corepressor
BRD4	bromodomain containing 4; Plays a role in a process governing chromosomal dynamics during mitosis (By similarity)
C15orf55	chromosome 15 open reading frame 55
C22orf24	chromosome 22 open reading frame 24
C3orf80	chromosome 3 open reading frame 80
C6orf165	chromosome 6 open reading frame 165
CASZ1	castor zinc finger 1
CCDC78	coiled-coil domain containing 78
CDKN1A	cyclin-dependent kinase inhibitor 1A (p21, Cip1); May be the important intermediate by which p53/TP53 mediates its role as an inhibitor of cellular proliferation in response to DNA damage. Binds to and inhibits cyclin-dependent kinase activity, preventing phosphorylation of critical cyclin- dependent kinase substrates and blocking cell cycle progression. Functions in the nuclear localization and …
CLIP1	CAP-GLY domain containing linker protein 1; Binds to the plus end of microtubules and regulates the dynamics of the microtubule cytoskeleton. Promotes microtubule growth and microtubule bundling. Links cytoplasmic vesicles to microtubules and thereby plays an important role in intracellular vesicle trafficking. Plays a role macropinocytosis and endosome trafficking
CMTM3	CKLF-like MARVEL transmembrane domain containing 3
COX7A2	cytochrome c oxidase subunit VIIa polypeptide 2 (liver); This protein is one of the nuclear-coded polypeptide chains of cytochrome c oxidase, the terminal oxidase in mitochondrial electron transport
CTNNB1	catenin (cadherin-associated protein), beta 1, 88kDa; Key downstream component of the canonical Wnt signaling pathway. In the absence of Wnt, forms a complex with AXIN1, AXIN2, APC, CSNK1A1 and GSK3B that promotes phosphorylation on N-terminal Ser and Thr residues and ubiquitination of CTNNB1 via BTRC and its subsequent degradation by the proteasome. In the presence of Wnt ligand, CTNNB1 is not u…
DMXL1	Dmx-like 1
DYNC1H1	dynein, cytoplasmic 1, heavy chain 1; Cytoplasmic dynein 1 acts as a motor for the intracellular retrograde motility of vesicles and organelles along microtubules. Dynein has ATPase activity; the force-producing power stroke is thought to occur on release of ADP
ECT2L	epithelial cell transforming sequence 2 oncogene-like; May act as a guanine nucleotide exchange factor (GEF) (By similarity)
EGFLAM	EGF-like, fibronectin type III and laminin G domains
EIF4E2	eukaryotic translation initiation factor 4E family member 2; Recognizes and binds the 7-methylguanosine-containing mRNA cap during an early step in the initiation of protein synthesis and facilitates ribosome binding by inducing the unwinding of the mRNAs secondary structures
ENSG00000198580	Uncharacterized protein
EPX	eosinophil peroxidase; Mediates tyrosine nitration of secondary granule proteins in mature resting eosinophils. Shows significant inhibitory activity towards Mycobacterium tuberculosis H37Rv by inducing bacterial fragmentation and lysis
FAM18A	family with sequence similarity 18, member A
FAM213A	family with sequence similarity 213, member A; Involved in redox regulation of the cell. Acts as an antioxidant. Inhibits TNFSF11-induced NFKB1 and JUN activation and osteoclast differentiation. May affect bone resorption and help to maintain bone mass
FOS	FBJ murine osteosarcoma viral oncogene homolog; Nuclear phosphoprotein which forms a tight but non- covalently linked complex with the JUN/AP-1 transcription factor. In the heterodimer, FOS and JUN/AP-1 basic regions each seems to interact with symmetrical DNA half sites. On TGF-beta activation, forms a multimeric SMAD3/SMAD4/JUN/FOS complex at the AP1/SMAD- binding site to regulate TGF-beta-medi…
FOXRED2	FAD-dependent oxidoreductase domain containing 2; Probable flavoprotein which may function in endoplasmic reticulum associated degradation (ERAD). May bind non-native proteins in the endoplasmic reticulum and target them to the ubiquitination machinery for subsequent degradation
FRG1B	FSHD region gene 1 family, member B
FRG2C	FSHD region gene 2 family, member C
FXN	frataxin; Promotes the biosynthesis of heme and assembly and repair of iron-sulfur clusters by delivering Fe(2+) to proteins involved in these pathways. May play a role in the protection against iron-catalyzed oxidative stress through its ability to catalyze the oxidation of Fe(2+) to Fe(3+); the oligomeric form but not the monomeric form has in vitro ferroxidase activity. May be able to store la…
GRAMD1B	GRAM domain containing 1B
GSK3B	glycogen synthase kinase 3 beta; Constitutively active protein kinase that acts as a negative regulator in the hormonal control of glucose homeostasis, Wnt signaling and regulation of transcription factors and microtubules, by phosphorylating and inactivating glycogen synthase (GYS1 or GYS2), EIF2B, CTNNB1/beta-catenin, APC, AXIN1, DPYSL2/CRMP2, JUN, NFATC1/NFATC, MAPT/TAU and MACF1. Requires pri…
GSTM5	glutathione S-transferase mu 5; Conjugation of reduced glutathione to a wide number of exogenous and endogenous hydrophobic electrophiles
HCN1	hyperpolarization activated cyclic nucleotide-gated potassium channel 1; Hyperpolarization-activated ion channel exhibiting weak selectivity for potassium over sodium ions. Contributes to the native pacemaker currents in heart (If) and in neurons (Ih). Activated by cAMP, and at 10-100 times higher concentrations, also by cGMP. May mediate responses to sour stimuli
HECW2	HECT, C2 and WW domain containing E3 ubiquitin protein ligase 2; E3 ubiquitin-protein ligase that mediates ubiquitination of TP73. Acts to stabilize TP73 and enhance activation of transcription by TP73
HELZ	helicase with zinc finger; May act as a helicase that plays a role in RNA metabolism in multiple tissues and organs within the developing embryo
HEXDC	hexosaminidase (glycosyl hydrolase family 20, catalytic domain) containing; Has hexosaminidase activity
HLA-DQB2	major histocompatibility complex, class II, DQ beta 2
HSF1	heat shock transcription factor 1; DNA-binding protein that specifically binds heat shock promoter elements (HSE) and activates transcription. In higher eukaryotes, HSF is unable to bind to the HSE unless the cells are heat shocked
HYDIN	HYDIN, axonemal central pair apparatus protein
IGSF22	immunoglobulin superfamily, member 22
INTS4	integrator complex subunit 4; Component of the Integrator complex, a complex involved in the small nuclear RNAs (snRNA) U1 and U2 transcription and in their 3'-box-dependent processing. The Integrator complex is associated with the C-terminal domain (CTD) of RNA polymerase II largest subunit (POLR2A) and is recruited to the U1 and U2 snRNAs genes
IRF7	interferon regulatory factor 7; Key transcriptional regulator of type I interferon (IFN)-dependent immune responses and plays a critical role in the innate immune response against DNA and RNA viruses. Regulates the transcription of type I IFN genes (IFN-alpha and IFN-beta) and IFN-stimulated genes (ISG) by binding to an interferon-stimulated response element (ISRE) in their promoters. Can efficie…
JUN	jun proto-oncogene; Transcription factor that recognizes and binds to the enhancer heptamer motif 5'-TGA[CG]TCA-3'. Promotes activity of NR5A1 when phosphorylated by HIPK3 leading to increased steroidogenic gene expression upon cAMP signaling pathway stimulation
KAT5	K(lysine) acetyltransferase 5
KL	klotho; May have weak glycosidase activity towards glucuronylated steroids. However, it lacks essential active site Glu residues at positions 239 and 872, suggesting it may be inactive as a glycosidase in vivo. May be involved in the regulation of calcium and phosphorus homeostasis by inhibiting the synthesis of active vitamin D (By similarity). Essential factor for the specific interaction betwe…
KRTAP13-2	keratin associated protein 13-2; In the hair cortex, hair keratin intermediate filaments are embedded in an interfilamentous matrix, consisting of hair keratin-associated proteins (KRTAP), which are essential for the formation of a rigid and resistant hair shaft through their extensive disulfide bond cross-linking with abundant cysteine residues of hair keratins. The matrix proteins include the h…
KRTAP26-1	keratin associated protein 26-1; In the hair cortex, hair keratin intermediate filaments are embedded in an interfilamentous matrix, consisting of hair keratin-associated proteins (KRTAP), which are essential for the formation of a rigid and resistant hair shaft through their extensive disulfide bond cross-linking with abundant cysteine residues of hair keratins. The matrix proteins include the h…
LCAT	lecithin-cholesterol acyltransferase; Central enzyme in the extracellular metabolism of plasma lipoproteins. Synthesized mainly in the liver and secreted into plasma where it converts cholesterol and phosphatidylcholines (lecithins) to cholesteryl esters and lysophosphatidylcholines on the surface of high and low density lipoproteins (HDLs and LDLs). The cholesterol ester is then transported back…
LRP1	low density lipoprotein receptor-related protein 1; Endocytic receptor involved in endocytosis and in phagocytosis of apoptotic cells. Required for early embryonic development. Involved in cellular lipid homeostasis. Involved in the plasma clearance of chylomicron remnants and activated LRPAP1 (alpha 2-macroglobulin), as well as the local metabolism of complexes between plasminogen activators and…
LRRC29	leucine rich repeat containing 29; Probably recognizes and binds to some phosphorylated proteins and promotes their ubiquitination and degradation
MAGI2	membrane associated guanylate kinase, WW and PDZ domain containing 2
MAPKBP1	mitogen-activated protein kinase binding protein 1; Involved in JNK signaling pathway (By similarity)
MDM2	Mdm2, p53 E3 ubiquitin protein ligase homolog (mouse)
MED16	mediator complex subunit 16; Component of the Mediator complex, a coactivator involved in the regulated transcription of nearly all RNA polymerase II-dependent genes. Mediator functions as a bridge to convey information from gene-specific regulatory proteins to the basal RNA polymerase II transcription machinery. Mediator is recruited to promoters by direct interactions with regulatory proteins a…
MLLT10	myeloid/lymphoid or mixed-lineage leukemia (trithorax homolog, Drosophila); translocated to, 10; Probably involved in transcriptional regulation. In vitro or as fusion protein with MLL has transactivation activity. Binds to cruciform DNA
MLYCD	malonyl-CoA decarboxylase; Catalyzes the conversion of malonyl-CoA to acetyl-CoA. In the fatty acid biosynthesis MCD selectively removes malonyl-CoA and thus assures that methyl-malonyl-CoA is the only chain elongating substrate for fatty acid synthase and that fatty acids with multiple methyl side chains are produced. In peroxisomes it may be involved in degrading intraperoxisomal malonyl-CoA, w…
MMP26	matrix metallopeptidase 26; May hydrolyze collagen type IV, fibronectin, fibrinogen, beta-casein, type I gelatin and alpha-1 proteinase inhibitor. Is also able to activate progelatinase B
MRPL9	mitochondrial ribosomal protein L9
MYC	v-myc myelocytomatosis viral oncogene homolog (avian); Participates in the regulation of gene transcription. Binds DNA in a non-specific manner, yet also specifically recognizes the core sequence 5'-CAC[GA]TG-3'. Seems to activate the transcription of growth-related genes
NCOA3	nuclear receptor coactivator 3
NDUFB8	NADH dehydrogenase (ubiquinone) 1 beta subcomplex, 8, 19kDa; Accessory subunit of the mitochondrial membrane respiratory chain NADH dehydrogenase (Complex I), that is believed not to be involved in catalysis. Complex I functions in the transfer of electrons from NADH to the respiratory chain. The immediate electron acceptor for the enzyme is believed to be ubiquinone
NEUROG1	neurogenin 1; Acts as a transcriptional regulator. Involved in the initiation of neuronal differentiation. Activates transcription by binding to the E box (5'-CANNTG-3'). Associates with chromatin to enhancer regulatory elements in genes encoding key transcriptional regulators of neurogenesis (By similarity)
NFKB2	nuclear factor of kappa light polypeptide gene enhancer in B-cells 2 (p49/p100); NF-kappa-B is a pleiotropic transcription factor present in almost all cell types and is the endpoint of a series of signal transduction events that are initiated by a vast array of stimuli related to many biological processes such as inflammation, immunity, differentiation, cell growth, tumorigenesis and apoptosis. …
OR2L13	olfactory receptor, family 2, subfamily L, member 13; Odorant receptor (Potential)
OR2T8	olfactory receptor, family 2, subfamily T, member 8; Odorant receptor (Potential)
OR6Q1	olfactory receptor, family 6, subfamily Q, member 1; Odorant receptor (Potential)
OR8D4	olfactory receptor, family 8, subfamily D, member 4; Odorant receptor (Potential)
PASK	PAS domain containing serine/threonine kinase; Serine/threonine-protein kinase involved in energy homeostasis and protein translation. Phosphorylates EEF1A1, GYS1, PDX1 and RPS6. Probably plays a role under changing environmental conditions (oxygen, glucose, nutrition), rather than under standard conditions. Acts as a sensor involved in energy homeostasis: regulates glycogen synthase synthesis by…
PCCA	propionyl CoA carboxylase, alpha polypeptide
PCDH7	protocadherin 7
PDGFRA	platelet-derived growth factor receptor, alpha polypeptide; Tyrosine-protein kinase that acts as a cell-surface receptor for PDGFA, PDGFB and PDGFC and plays an essential role in the regulation of embryonic development, cell proliferation, survival and chemotaxis. Depending on the context, promotes or inhibits cell proliferation and cell migration. Plays an important role in the differentiation o…
PFDN2	prefoldin subunit 2; Binds specifically to cytosolic chaperonin (c-CPN) and transfers target proteins to it. Binds to nascent polypeptide chain and promotes folding in an environment in which there are many competing pathways for nonnative proteins
PFDN5	prefoldin subunit 5; Binds specifically to cytosolic chaperonin (c-CPN) and transfers target proteins to it. Binds to nascent polypeptide chain and promotes folding in an environment in which there are many competing pathways for nonnative proteins. Represses the transcriptional activity of MYC
PIAS2	protein inhibitor of activated STAT, 2; Functions as an E3-type small ubiquitin-like modifier (SUMO) ligase, stabilizing the interaction between UBE2I and the substrate, and as a SUMO-tethering factor. Plays a crucial role as a transcriptional coregulator in various cellular pathways, including the STAT pathway, the p53 pathway and the steroid hormone signaling pathway. The effects of this transc…
POLD4	polymerase (DNA-directed), delta 4, accessory subunit; Required for optimal DNA polymerase delta activity. May contribute to PCNA-dependent activity of DNA polymerase delta
PPAP2A	phosphatidic acid phosphatase type 2A; Broad-specificity phosphohydrolase that dephosphorylates exogenous bioactive glycerolipids and sphingolipids. Catalyzes the conversion of phosphatidic acid (PA) to diacylglycerol (DG). Pivotal regulator of lysophosphatidic acid (LPA) signaling in the cardiovascular system. Major enzyme responsible of dephosphorylating LPA in platelets, which terminates signa…
PPARGC1B	peroxisome proliferator-activated receptor gamma, coactivator 1 beta
PPEF2	protein phosphatase, EF-hand calcium binding domain 2; May play a role in phototransduction. May dephosphorylate photoactivated rhodopsin. May function as a calcium sensing regulator of ionic currents, energy production or synaptic transmission
PPP1R12B	protein phosphatase 1, regulatory subunit 12B
PPP1R3A	protein phosphatase 1, regulatory subunit 3A; Seems to act as a glycogen-targeting subunit for PP1. PP1 is essential for cell division, and participates in the regulation of glycogen metabolism, muscle contractility and protein synthesis. Plays an important role in glycogen synthesis but is not essential for insulin activation of glycogen synthase (By similarity)
PSMD12	proteasome (prosome, macropain) 26S subunit, non-ATPase, 12; Acts as a regulatory subunit of the 26S proteasome which is involved in the ATP-dependent degradation of ubiquitinated proteins
PSMD14	proteasome (prosome, macropain) 26S subunit, non-ATPase, 14; Metalloprotease component of the 26S proteasome that specifically cleaves 'Lys-63'-linked polyubiquitin chains. The 26S proteasome is involved in the ATP-dependent degradation of ubiquitinated proteins. Plays a role in response to double-strand breaks (DSBs): acts as a regulator of non-homologous end joining (NHEJ) by cleaving 'Lys-63'-…
PSMD3	proteasome (prosome, macropain) 26S subunit, non-ATPase, 3; Acts as a regulatory subunit of the 26 proteasome which is involved in the ATP-dependent degradation of ubiquitinated proteins
PSMD7	proteasome (prosome, macropain) 26S subunit, non-ATPase, 7; Acts as a regulatory subunit of the 26S proteasome which is involved in the ATP-dependent degradation of ubiquitinated proteins
PTPRT	protein tyrosine phosphatase, receptor type, T
RABEPK	Rab9 effector protein with kelch motifs
RADIL	Ras association and DIL domains
RAPGEF2	Rap guanine nucleotide exchange factor (GEF) 2; Guanine nucleotide exchange factor (GEF) for Rap1A, Rap1B and Rap2B GTPases. Does not interact with cAMP or cGMP
RECQL5	RecQ protein-like 5; May have an important role in DNA metabolism
RNF133	ring finger protein 133; Has E3 ubiquitin-protein ligase activity (By similarity)
RXFP2	relaxin/insulin-like family peptide receptor 2; Receptor for relaxin. The activity of this receptor is mediated by G proteins leading to stimulation of adenylate cyclase and an increase of cAMP. May also be a receptor for Leydig insulin-like peptide (INSL3)
SDHA	succinate dehydrogenase complex, subunit A, flavoprotein (Fp); Flavoprotein (FP) subunit of succinate dehydrogenase (SDH) that is involved in complex II of the mitochondrial electron transport chain and is responsible for transferring electrons from succinate to ubiquinone (coenzyme Q). Can act as a tumor suppressor
SDHB	succinate dehydrogenase complex, subunit B, iron sulfur (Ip); Iron-sulfur protein (IP) subunit of succinate dehydrogenase (SDH) that is involved in complex II of the mitochondrial electron transport chain and is responsible for transferring electrons from succinate to ubiquinone (coenzyme Q)
SEMA4C	sema domain, immunoglobulin domain (Ig), transmembrane domain (TM) and short cytoplasmic domain, (semaphorin) 4C; Cell surface receptor for PLXNB2 that plays an important role in cell-cell signaling. PLXNB2 binding promotes downstream activation of RHOA and phosphorylation of ERBB2 at 'Tyr-1248'. Required for normal brain development, axon guidance and cell migration (By similarity). Probable sig…
SETDB1	SET domain, bifurcated 1; Histone methyltransferase that specifically trimethylates 'Lys-9' of histone H3. H3 'Lys-9' trimethylation represents a specific tag for epigenetic transcriptional repression by recruiting HP1 (CBX1, CBX3 and/or CBX5) proteins to methylated histones. Mainly functions in euchromatin regions, thereby playing a central role in the silencing of euchromatic genes. H3 'Lys-9' …
SH2D4B	SH2 domain containing 4B
SH2D7	SH2 domain containing 7
SHANK2	SH3 and multiple ankyrin repeat domains 2; Seems to be an adapter protein in the postsynaptic density (PSD) of excitatory synapses that interconnects receptors of the postsynaptic membrane including NMDA-type and metabotropic glutamate receptors, and the actin-based cytoskeleton. May play a role in the structural and functional organization of the dendritic spine and synaptic junction
SLC17A8	solute carrier family 17 (sodium-dependent inorganic phosphate cotransporter), member 8; Mediates the uptake of glutamate into synaptic vesicles at presynaptic nerve terminals of excitatory neural cells. May also mediate the transport of inorganic phosphate
SLC51A	solute carrier family 51, alpha subunit; Essential component of the Ost-alpha/Ost-beta complex, a heterodimer that acts as the intestinal basolateral transporter responsible for bile acid export from enterocytes into portal blood. Efficiently transports the major species of bile acids
SMARCA1	SWI/SNF related, matrix associated, actin dependent regulator of chromatin, subfamily a, member 1; Energy-transducing component of NURF (nucleosome- remodeling factor) and CERF (CECR2-containing-remodeling factor) complexes. Both complexes facilitate the perturbation of chromatin structure in an ATP-dependent manner. Potentiates neurite outgrowth. May be involved in brain development by regulatin…
SMTN	smoothelin
SORCS2	sortilin-related VPS10 domain containing receptor 2
SORCS3	sortilin-related VPS10 domain containing receptor 3
SRBD1	S1 RNA binding domain 1
SUSD3	sushi domain containing 3
TFAP2C	transcription factor AP-2 gamma (activating enhancer binding protein 2 gamma); Sequence-specific DNA-binding protein that interacts with inducible viral and cellular enhancer elements to regulate transcription of selected genes. AP-2 factors bind to the consensus sequence 5'-GCCNNNGGC-3' and activate genes involved in a large spectrum of important biological functions including proper eye, face, …
TMEM117	transmembrane protein 117
TOMM6	translocase of outer mitochondrial membrane 6 homolog (yeast)
TP53	tumor protein p53; Acts as a tumor suppressor in many tumor types; induces growth arrest or apoptosis depending on the physiological circumstances and cell type. Involved in cell cycle regulation as a trans-activator that acts to negatively regulate cell division by controlling a set of genes required for this process. One of the activated genes is an inhibitor of cyclin-dependent kinases. Apopto…
TRIP12	thyroid hormone receptor interactor 12; E3 ubiquitin-protein ligase involved in ubiquitin fusion degradation (UFD) pathway and regulation of DNA repair. Part of the ubiquitin fusion degradation (UFD) pathway, a process that mediates ubiquitination of protein at their N-terminus, regardeless of the presence of lysine residues in target proteins. In normal cells, mediates ubiquitination and degrada…
TTC6	tetratricopeptide repeat domain 6
TTN	titin
UTRN	utrophin; May play a role in anchoring the cytoskeleton to the plasma membrane (By similarity)
WBSCR27	Williams Beuren syndrome chromosome region 27
XIRP2	xin actin-binding repeat containing 2
ZNF334	zinc finger protein 334; May be involved in transcriptional regulation
ZNF418	zinc finger protein 418; Transcriptional repressor
ZNF534	zinc finger protein 534; May be involved in transcriptional regulation (By similarity)
ZNF845	zinc finger protein 845; May be involved in transcriptional regulation (By similarity)

## Sheet: VEP_Column_Info
## ENSEMBL VARIANT EFFECT PREDICTOR v82
## Using API version 82, DB version ?
## polyphen version 2.2.2
## sift version sift5.2.2
## COSMIC version 71
## ESP version 20141103
## gencode version GENCODE 19
## HGMD-PUBLIC version 20152
## genebuild version 2011-04
## regbuild version 13
## assembly version GRCh37.p13
## dbSNP version 144
## ClinVar version 201507
Extra Column Key:
## IMPACT : Subjective impact classification of consequence type
## STRAND : Strand of the feature (1/-1)
## PICK : Indicates if this consequence has been picked as the most severe
## VARIANT_CLASS : SO variant class
## SYMBOL : Gene symbol (e.g. HGNC)
## BIOTYPE : Biotype of transcript or regulatory feature
## CANONICAL : Indicates if transcript is canonical for this gene
## SIFT : SIFT prediction and/or score
## PolyPhen : PolyPhen prediction and/or score
## EXON : Exon number(s) / total
## INTRON : Intron number(s) / total
## CLIN_SIG : Clinical significance of variant from dbSNP
## PHENO : Indicates if existing variant is associated with a phenotype, disease or trait
## CADD_PHRED : PHRED-like scaled CADD score
## CADD_RAW : Raw CADD score
## ExAC_AF : ExAC Allele frequency in genotypes, for each ALT allele, in the same order as listed
